# Supplementary material for: Spider mite egg extract modifies Arabidopsis response to future infestations
Source: Sci Rep. 2021 Sep 6;11:17692. doi: 10.1038/s41598-021-97245-z (PMC8421376; doi:10.1038/s41598-021-97245-z)
Supplement: Supplementary file 3 — Supplementary Information 3. [file 41598_2021_97245_MOESM3_ESM.xlsx]

## Sheet: 3H
target_id	ens_gene	description	ext_gene	qval	Log2(b)	se_b	mean_obs
AT3G17650.1	AT3G17650	Probable metal-nicotianamine transporter YSL5 [Source:UniProtKB/Swiss-Prot;Acc:Q9LUN2]	YSL5	0.015095	5.03422	1.27595	2.93924
AT2G37280.1	AT2G37280	pleiotropic drug resistance 5 [Source:TAIR;Acc:AT2G37280]	PDR5	0.0164664	4.79523	1.22566	1.70447
AT1G51780.1	AT1G51780	IAA-amino acid hydrolase ILR1-like 5 [Source:UniProtKB/Swiss-Prot;Acc:Q9SWX9]	ILL5	0.0228944	4.20347	1.10556	1.40859
AT4G21830.1	AT4G21830	Peptide methionine sulfoxide reductase B7 [Source:UniProtKB/Swiss-Prot;Acc:Q8VY86]	MSRB7	0.000171786	4.03423	0.790008	2.58758
AT3G11480.1	AT3G11480	Salicylate/benzoate carboxyl methyltransferase [Source:UniProtKB/Swiss-Prot;Acc:Q6XMI3]	BSMT1	0.0416375	3.97519	1.10418	1.98607
AT2G24210.1	AT2G24210	Tricyclene synthase, chloroplastic [Source:UniProtKB/Swiss-Prot;Acc:Q9ZUH4]	TPS10	0.0304781	3.73336	1.00481	2.78883
AT5G12020.1	AT5G12020	17.6 kDa class II heat shock protein [Source:UniProtKB/Swiss-Prot;Acc:P29830]	HSP17.6	5.89744e-05	3.04974	0.570436	3.37588
AT1G15520.1	AT1G15520	ABC transporter G family member 40 [Source:UniProtKB/Swiss-Prot;Acc:Q9M9E1]	ABCG40	0.000168112	2.70636	0.529244	5.27383
AT3G49620.1	AT3G49620	Probable 2-oxoglutarate-dependent dioxygenase DIN11 [Source:UniProtKB/Swiss-Prot;Acc:Q8H113]	DIN11	2.38706e-06	2.55789	0.42799	4.79033
AT2G38240.1	AT2G38240	Probable 2-oxoglutarate-dependent dioxygenase ANS [Source:UniProtKB/Swiss-Prot;Acc:O80449]	JAO4	0.000156991	2.52677	0.492298	5.3769
AT2G02990.1	AT2G02990	Ribonuclease 1 [Source:UniProtKB/Swiss-Prot;Acc:P42813]	RNS1	2.55054e-18	2.37989	0.245952	5.04938
AT2G39030.1	AT2G39030	L-ornithine N5-acetyltransferase NATA1 [Source:UniProtKB/Swiss-Prot;Acc:Q9ZV05]	NATA1	0.00118425	2.37371	0.510492	6.04675
AT5G61160.1	AT5G61160	Agmatine coumaroyltransferase [Source:UniProtKB/Swiss-Prot;Acc:Q9FNP9]	ACT	0.00317044	2.20602	0.502505	3.77857
AT3G09940.1	AT3G09940	Monodehydroascorbate reductase 3 [Source:UniProtKB/Swiss-Prot;Acc:Q9SR59]	MDAR3	2.11971e-06	2.08842	0.347702	5.60782
AT3G55970.1	AT3G55970	JRG21 [Source:UniProtKB/TrEMBL;Acc:A0A178V764]	JAO3	0.018294	1.98654	0.513094	4.36375
AT3G23550.1	AT3G23550	Protein DETOXIFICATION 18 [Source:UniProtKB/Swiss-Prot;Acc:Q9LUH3]	DTX18	8.00354e-26	1.83658	0.161267	4.57507
AT5G07010.1	AT5G07010	Sulfotransferase [Source:UniProtKB/TrEMBL;Acc:A0A178UG65]	SOT15	0.0031841	1.8317	0.417536	4.76803
AT2G29500.1	AT2G29500	17.6 kDa class I heat shock protein 2 [Source:UniProtKB/Swiss-Prot;Acc:Q9ZW31]	HSP17.6B	3.71363e-07	1.77273	0.280317	4.40337
AT4G23600.3	AT4G23600	Cystine lyase CORI3 [Source:UniProtKB/Swiss-Prot;Acc:Q9SUR6]	CORI3	0.0417717	1.73574	0.482516	5.02731
AT3G15356.1	AT3G15356	Lectin-like protein LEC [Source:UniProtKB/Swiss-Prot;Acc:Q9LJR2]	LEC	2.60183e-49	1.72448	0.11163	7.16226
AT5G42380.1	AT5G42380	Calcium-binding protein CML37 [Source:UniProtKB/Swiss-Prot;Acc:Q9FIH9]	CML37	0.00701231	1.68334	0.402978	3.40432
AT3G25180.1	AT3G25180	Cytochrome P450 82G1 [Source:UniProtKB/Swiss-Prot;Acc:Q9LSF8]	CYP82G1	0.00794672	1.65102	0.399027	3.78509
AT2G24850.1	AT2G24850	Probable aminotransferase TAT3 [Source:UniProtKB/Swiss-Prot;Acc:Q9SK47]	TAT3	5.6165e-07	1.6485	0.264405	8.07954
AT5G19110.1	AT5G19110	Eukaryotic aspartyl protease family protein [Source:TAIR;Acc:AT5G19110]		0.00171971	1.56301	0.343129	4.02502
AT1G32640.1	AT1G32640	ZBF1 [Source:UniProtKB/TrEMBL;Acc:A0A178W7C3]	MYC2	7.44286e-05	1.5403	0.290595	7.13802
AT3G25760.1	AT3G25760	At3g25760 [Source:UniProtKB/TrEMBL;Acc:Q2HIV2]	AOC1	0.0100879	1.43762	0.353459	7.28188
AT3G44860.1	AT3G44860	Farnesoic acid carboxyl-O-methyltransferase [Source:UniProtKB/Swiss-Prot;Acc:Q9FYC4]	FAMT	5.11019e-05	1.41151	0.262567	7.45231
AT5G05600.1	AT5G05600	Probable 2-oxoglutarate-dependent dioxygenase At5g05600 [Source:UniProtKB/Swiss-Prot;Acc:Q9FFF6]	JAO2	0.0462038	1.39995	0.393353	6.3329
AT2G29460.1	AT2G29460	Glutathione S-transferase U4 [Source:UniProtKB/Swiss-Prot;Acc:Q9ZW27]	GSTU4	1.09196e-06	1.33326	0.21771	5.33908
AT2G35980.1	AT2G35980	NDR1/HIN1-like protein 10 [Source:UniProtKB/Swiss-Prot;Acc:Q9SJ52]	NHL10	0.0146221	1.31472	0.332027	3.59564
AT3G59220.1	AT3G59220	Pirin-1 [Source:UniProtKB/Swiss-Prot;Acc:Q9LX49]	PRN1	0.000452143	1.2701	0.260183	5.5637
AT1G19670.1	AT1G19670	Chlorophyllase-1 [Source:UniProtKB/Swiss-Prot;Acc:O22527]	CLH1	0.000812493	1.26736	0.267154	8.45635
AT4G24350.2	AT4G24350	Phosphorylase superfamily protein [Source:UniProtKB/TrEMBL;Acc:Q94K59]		0.024001	1.26622	0.334268	5.88152
AT3G25780.1	AT3G25780	Allene oxide cyclase 3, chloroplastic [Source:UniProtKB/Swiss-Prot;Acc:Q9LS01]	AOC3	1.02447e-05	1.2596	0.220779	5.11693
AT1G54010.1	AT1G54010	Inactive GDSL esterase/lipase-like protein 23 [Source:UniProtKB/Swiss-Prot;Acc:Q8W4H8]	GLL23	0.00531844	1.20525	0.282943	6.95284
AT4G21850.1	AT4G21850	MSRB9 [Source:UniProtKB/TrEMBL;Acc:A0A178V287]	MSRB9	3.32867e-08	1.19352	0.177325	5.6115
AT3G25770.1	AT3G25770	AOC2 [Source:UniProtKB/TrEMBL;Acc:A0A178VKE4]	AOC2	0.000515831	1.18306	0.24415	8.38504
AT4G18440.1	AT4G18440	Adenylosuccinate lyase [Source:UniProtKB/TrEMBL;Acc:Q8RY94]		0.00278054	1.16551	0.263031	9.41653
AT5G51060.1	AT5G51060	RHD2 [Source:UniProtKB/TrEMBL;Acc:A0A178UIV0]	RBOHC	0.0120633	1.15172	0.287042	3.82455
AT3G45140.1	AT3G45140	Lipoxygenase 2, chloroplastic [Source:UniProtKB/Swiss-Prot;Acc:P38418]	LOX2	0.0164382	1.13478	0.289921	10.4226
AT1G70700.3	AT1G70700	TIFY7 [Source:UniProtKB/TrEMBL;Acc:A0A178WMP7]	JAZ9	0.000316143	1.12049	0.22533	6.93613
AT4G15610.1	AT4G15610	CASP-like protein 1D1 [Source:UniProtKB/Swiss-Prot;Acc:Q9FE29]		0.015095	1.10558	0.280232	4.588
AT4G24350.1	AT4G24350	Phosphorylase superfamily protein [Source:UniProtKB/TrEMBL;Acc:Q94K59]		0.000387274	1.09487	0.222188	7.13476
AT1G57630.1	AT1G57630	Disease resistance protein RPP1-WsB, putative [Source:UniProtKB/TrEMBL;Acc:Q9FVT9]		0.0209775	1.08582	0.283617	4.73735
AT3G51450.1	AT3G51450	Protein STRICTOSIDINE SYNTHASE-LIKE 7 [Source:UniProtKB/Swiss-Prot;Acc:Q9SD04]	SSL7	7.48214e-08	1.06904	0.16234	6.74681
AT1G44350.1	AT1G44350	IAA-amino acid hydrolase [Source:UniProtKB/TrEMBL;Acc:Q0WNN8]	ILL6	0.040954	1.06179	0.294247	6.26431
AT1G70700.1	AT1G70700	TIFY7 [Source:UniProtKB/TrEMBL;Acc:A0A178WMP7]	JAZ9	0.00450026	1.05984	0.246152	7.96717
AT1G57560.1	AT1G57560	At1g57560 [Source:UniProtKB/TrEMBL;Acc:Q9C695]	AtMYB50	0.0354851	1.05888	0.288952	3.78316
AT1G06620.1	AT1G06620	1-aminocyclopropane-1-carboxylate oxidase homolog 1 [Source:UniProtKB/Swiss-Prot;Acc:Q84MB3]		4.74715e-07	1.05363	0.167793	5.20771
AT1G51760.1	AT1G51760	JR3 [Source:UniProtKB/TrEMBL;Acc:A0A178W8I8]	ILL4	0.000221426	1.05281	0.208375	7.15223
AT4G39670.1	AT4G39670	ACD11 homolog protein [Source:UniProtKB/Swiss-Prot;Acc:Q8L7U7]		0.014997	1.03102	0.261051	3.88501
AT1G27730.1	AT1G27730	Zinc finger protein ZAT10 [Source:UniProtKB/Swiss-Prot;Acc:Q96289]	ZAT10	9.4249e-06	1.02637	0.17931	4.34853
AT1G33960.1	AT1G33960	P-loop containing nucleoside triphosphate hydrolases superfamily protein [Source:TAIR;Acc:AT1G33960]	AIG1	0.00590674	1.01705	0.240669	6.24313
AT1G19020.1	AT1G19020	CDP-diacylglycerol-glycerol-3-phosphate 3-phosphatidyltransferase [Source:UniProtKB/TrEMBL;Acc:Q8VYY6]		0.00482199	1.01092	0.235922	4.62834
AT1G52410.2	AT1G52410	TSK-associating protein 1 [Source:UniProtKB/Swiss-Prot;Acc:F4ICX9]	TSA1	0.0417578	1.00693	0.27983	7.78011
AT5G06870.1	AT5G06870	PGIP2 [Source:UniProtKB/TrEMBL;Acc:A0A178UDM1]	PGIP2	0.000412116	1.00206	0.204078	7.19181
AT4G24350.4	AT4G24350	Phosphorylase superfamily protein [Source:UniProtKB/TrEMBL;Acc:Q94K59]		0.000452143	0.978255	0.200373	4.86071
AT1G73210.1	AT1G73210	At1g73210 [Source:UniProtKB/TrEMBL;Acc:Q9CAT5]		0.0411805	0.960036	0.266229	4.44485
AT1G02930.2	AT1G02930	Glutathione S-transferase F6 [Source:UniProtKB/Swiss-Prot;Acc:P42760]	GSTF6	0.000822259	0.933892	0.197205	7.61922
AT5G59820.1	AT5G59820	Zinc finger protein ZAT12 [Source:UniProtKB/Swiss-Prot;Acc:Q42410]	ZAT12	0.00278054	0.931059	0.210061	4.14597
AT5G42650.1	AT5G42650	Allene oxide synthase, chloroplastic [Source:UniProtKB/Swiss-Prot;Acc:Q96242]	CYP74A	0.0289913	0.895231	0.239903	9.19023
AT2G06050.2	AT2G06050	12-oxophytodienoate reductase 3 [Source:UniProtKB/Swiss-Prot;Acc:Q9FUP0]	OPR3	0.0170717	0.890802	0.228714	5.11655
AT3G16470.1	AT3G16470	Jacalin-related lectin 35 [Source:UniProtKB/Swiss-Prot;Acc:O04309]	JAL35	0.0179716	0.882705	0.227635	8.33364
AT3G16460.1	AT3G16460	Jacalin-related lectin 34 [Source:UniProtKB/Swiss-Prot;Acc:O04310]	JAL34	0.0193796	0.881928	0.228838	6.68196
AT2G06050.1	AT2G06050	12-oxophytodienoate reductase 3 [Source:UniProtKB/Swiss-Prot;Acc:Q9FUP0]	OPR3	0.0053598	0.858363	0.201754	7.33273
AT1G32960.1	AT1G32960	Subtilisin-like protease SBT3.3 [Source:UniProtKB/Swiss-Prot;Acc:Q9MAP5]	SBT3.3	0.0357017	0.854489	0.233485	4.07195
AT3G12580.1	AT3G12580	Probable mediator of RNA polymerase II transcription subunit 37c [Source:UniProtKB/Swiss-Prot;Acc:Q9LHA8]	MED37C	0.00233215	0.850796	0.190056	6.30126
AT1G72520.1	AT1G72520	Lipoxygenase 4, chloroplastic [Source:UniProtKB/Swiss-Prot;Acc:Q9FNX8]	LOX4	0.000123535	0.83726	0.161341	5.6737
AT1G80840.1	AT1G80840	Probable WRKY transcription factor 40 [Source:UniProtKB/Swiss-Prot;Acc:Q9SAH7]	WRKY40	0.00291565	0.824947	0.186843	4.26563
AT5G20230.1	AT5G20230	SAG14 [Source:UniProtKB/TrEMBL;Acc:A0A178UM84]	BCB	0.0170717	0.821869	0.21109	7.40362
AT1G31550.1	AT1G31550	GDSL esterase/lipase At1g31550 [Source:UniProtKB/Swiss-Prot;Acc:Q9C857]		0.00102079	0.808391	0.172556	6.2316
AT1G02930.1	AT1G02930	Glutathione S-transferase F6 [Source:UniProtKB/Swiss-Prot;Acc:P42760]	GSTF6	0.0272889	0.804542	0.214534	7.53832
AT1G09932.1	AT1G09932	Phosphoglycerate mutase family protein [Source:UniProtKB/TrEMBL;Acc:Q8GWG7]		2.97186e-06	0.791105	0.13339	5.30603
AT5G47240.1	AT5G47240	nudix hydrolase homolog 8 [Source:TAIR;Acc:AT5G47240]	atnudt8	0.00171971	0.78589	0.172469	6.40193
AT1G54000.1	AT1G54000	GDSL esterase/lipase 22 [Source:UniProtKB/Swiss-Prot;Acc:Q1H583]	GLL22	0.000126463	0.781145	0.150819	4.51685
AT5G65280.1	AT5G65280	LanC-like protein GCL1 [Source:UniProtKB/Swiss-Prot;Acc:Q9FJN7]	GCL1	3.06811e-05	0.775113	0.141593	5.18453
AT1G02920.1	AT1G02920	Glutathione S-transferase F7 [Source:UniProtKB/Swiss-Prot;Acc:Q9SRY5]	GSTF7	0.000479876	0.771381	0.158608	7.55296
AT5G52640.1	AT5G52640	Heat shock protein 90-1 [Source:UniProtKB/Swiss-Prot;Acc:P27323]	HSP90-1	0.0108202	0.76749	0.189598	6.02052
AT3G16400.1	AT3G16400	Nitrile-specifier protein 1 [Source:UniProtKB/Swiss-Prot;Acc:Q9SDM9]	NSP1	0.00230137	0.766214	0.170777	6.19904
AT1G66090.1	AT1G66090	Disease resistance protein (TIR-NBS class) [Source:UniProtKB/TrEMBL;Acc:Q9C515]		7.48214e-08	0.755186	0.114761	4.96731
AT5G19230.2	AT5G19230	Uncharacterized GPI-anchored protein At5g19230 [Source:UniProtKB/Swiss-Prot;Acc:Q8GUL8]		0.00633676	0.752322	0.178836	5.01126
AT4G39030.1	AT4G39030	Protein DETOXIFICATION 47, chloroplastic [Source:UniProtKB/Swiss-Prot;Acc:Q945F0]	DTX47	3.62873e-08	0.750249	0.111946	5.72789
AT5G02940.1	AT5G02940	Protein of unknown function (DUF1012) [Source:TAIR;Acc:AT5G02940]		0.0356309	0.748116	0.204269	8.47137
AT1G23850.1	AT1G23850	T23E23.1 [Source:UniProtKB/TrEMBL;Acc:Q9LRA9]		0.0122398	0.737316	0.183983	4.46612
AT1G66760.2	AT1G66760	Protein DETOXIFICATION 9 [Source:UniProtKB/Swiss-Prot;Acc:Q9C9M8]	DTX9	0.000304907	0.727921	0.145979	5.68853
AT3G57460.1	AT3G57460	Catalytic/ metal ion binding / metalloendopeptidase/ zinc ion binding protein [Source:UniProtKB/TrEMBL;Acc:F4J3D6]		0.0055831	0.726102	0.171171	5.24675
AT1G18710.1	AT1G18710	MYB transcription factor [Source:UniProtKB/TrEMBL;Acc:Q9M9U2]	AtMYB47	1.04801e-05	0.722264	0.126781	4.85507
AT5G48880.3	AT5G48880	PKT2 [Source:UniProtKB/TrEMBL;Acc:A0A178UEC0]	KAT5	0.0394679	0.716447	0.197792	6.69626
AT5G02490.1	AT5G02490	Probable mediator of RNA polymerase II transcription subunit 37c [Source:UniProtKB/Swiss-Prot;Acc:P22954]	MED37D	2.67826e-05	0.689588	0.12498	6.87339
AT5G36220.1	AT5G36220	Cytochrome P450 81D1 [Source:UniProtKB/Swiss-Prot;Acc:Q9FG65]	CYP81D1	0.000812493	0.689113	0.145355	5.67601
AT3G15950.1	AT3G15950	TSA1-like protein [Source:UniProtKB/Swiss-Prot;Acc:Q9LSB4]	NAI2	0.0357499	0.680966	0.186252	6.71211
AT5G67210.1	AT5G67210	IRX15-L [Source:UniProtKB/TrEMBL;Acc:A0A178UEM8]	IRX15-L	0.0267983	0.676757	0.18013	4.84513
AT3G20370.1	AT3G20370	AT3g20370/MQC12_13 [Source:UniProtKB/TrEMBL;Acc:Q9LTQ5]		0.00231622	0.67397	0.150373	4.57192
AT1G74950.1	AT1G74950	TIFY10B [Source:UniProtKB/TrEMBL;Acc:A0A178WA69]	TIFY10B	0.00703131	0.666738	0.159696	6.7774
AT3G06500.1	AT3G06500	Alkaline/neutral invertase C, mitochondrial [Source:UniProtKB/Swiss-Prot;Acc:B9DFA8]	INVC	6.48233e-09	0.663165	0.0949764	6.77538
AT5G52320.1	AT5G52320	CYP96A4 [Source:UniProtKB/TrEMBL;Acc:A0A178UE51]	CYP96A4	1.36887e-07	0.660231	0.101839	6.36084
AT2G18690.1	AT2G18690	Expressed protein [Source:UniProtKB/TrEMBL;Acc:Q9ZV49]		0.000123535	0.657116	0.126687	5.83295
AT5G05590.1	AT5G05590	N-(5'-phosphoribosyl)anthranilate isomerase 2, chloroplastic [Source:UniProtKB/Swiss-Prot;Acc:Q42527]	PAI2	0.0479461	0.64373	0.181419	5.76783
AT5G35735.1	AT5G35735	Cytochrome b561 and DOMON domain-containing protein At5g35735 [Source:UniProtKB/Swiss-Prot;Acc:Q9FKH6]		4.8231e-16	0.641865	0.0706266	6.1365
AT3G16400.2	AT3G16400	Nitrile-specifier protein 1 [Source:UniProtKB/Swiss-Prot;Acc:Q9SDM9]	NSP1	0.0179716	0.638831	0.164764	8.15286
AT5G13200.1	AT5G13200	GEM-like protein 5 [Source:UniProtKB/Swiss-Prot;Acc:Q9LYV6]		1.11564e-06	0.62834	0.102753	5.71304
AT1G72450.1	AT1G72450	TIFY11B [Source:UniProtKB/TrEMBL;Acc:A0A178W2J3]	TIFY11B	0.0077863	0.626294	0.151082	7.68396
AT1G52200.1	AT1G52200	Protein PLANT CADMIUM RESISTANCE 8 [Source:UniProtKB/Swiss-Prot;Acc:Q9M815]	PCR8	0.00233215	0.622292	0.138971	4.78009
AT1G20510.1	AT1G20510	4-coumarate--CoA ligase-like 5 [Source:UniProtKB/Swiss-Prot;Acc:Q84P21]	4CLL5	0.000129194	0.610501	0.118034	7.28443
AT1G73480.1	AT1G73480	Alpha/beta-Hydrolases superfamily protein [Source:UniProtKB/TrEMBL;Acc:Q94AM5]		9.51872e-05	0.609976	0.116369	7.58744
AT3G28930.3	AT3G28930	Protein AIG2 A [Source:UniProtKB/Swiss-Prot;Acc:P54121]	AIG2A	4.37631e-11	0.601302	0.0782748	6.99405
AT5G03630.1	AT5G03630	Monodehydroascorbate reductase 2 [Source:UniProtKB/Swiss-Prot;Acc:Q93WJ8]	MDAR2	2.20596e-10	0.586477	0.078704	7.61118
AT4G13180.1	AT4G13180	AT4g13180/F17N18_70 [Source:UniProtKB/TrEMBL;Acc:Q9SVQ9]		0.0394748	0.582881	0.160966	5.20126
AT1G17750.1	AT1G17750	Leucine-rich repeat receptor-like protein kinase PEPR2 [Source:UniProtKB/Swiss-Prot;Acc:Q9FZ59]	PEPR2	0.0459719	0.580039	0.162639	4.57166
AT2G22200.1	AT2G22200	Ethylene-responsive transcription factor ERF056 [Source:UniProtKB/Swiss-Prot;Acc:Q9SIE4]	ERF056	0.00639227	0.578954	0.137743	4.77618
AT2G26530.1	AT2G26530	AR781 [Source:UniProtKB/TrEMBL;Acc:A0A178VPT1]	AR781	1.78827e-10	0.566807	0.0756848	5.97115
AT3G22740.1	AT3G22740	Homocysteine S-methyltransferase 3 [Source:UniProtKB/Swiss-Prot;Acc:Q8LAX0]	HMT3	1.02864e-16	0.564802	0.0609205	6.56695
AT5G11670.1	AT5G11670	NADP-dependent malic enzyme 2 [Source:UniProtKB/Swiss-Prot;Acc:Q9LYG3]	NADP-ME2	8.03949e-15	0.564223	0.0643948	8.45455
AT4G04840.1	AT4G04840	MSRB6 [Source:UniProtKB/TrEMBL;Acc:A0A178V4R5]	MSRB6	0.00102094	0.560482	0.119696	7.65966
AT2G29720.1	AT2G29720	FAD/NAD(P)-binding oxidoreductase family protein [Source:UniProtKB/TrEMBL;Acc:O82384]	CTF2B	0.000920312	0.555533	0.117936	5.16338
AT1G60270.1	AT1G60270	Putative beta-glucosidase 6 [Source:UniProtKB/Swiss-Prot;Acc:Q682B4]	BGLU6	0.0459719	0.554301	0.155448	6.30699
AT4G24010.1	AT4G24010	Glycosyltransferase (Fragment) [Source:UniProtKB/TrEMBL;Acc:W8QNF0]	CSLG1	0.014997	0.552843	0.139957	4.64348
AT1G11580.1	AT1G11580	methylesterase PCR A [Source:TAIR;Acc:AT1G11580]	ATPMEPCRA	0.0491579	0.55027	0.155439	7.40343
AT4G17500.1	AT4G17500	Ethylene-responsive transcription factor 1A [Source:UniProtKB/Swiss-Prot;Acc:O80337]	ERF1A	0.0459719	0.549803	0.154212	4.69595
AT5G54960.1	AT5G54960	Pyruvate decarboxylase 2 [Source:UniProtKB/Swiss-Prot;Acc:Q9FFT4]	PDC2	1.27162e-11	0.546691	0.0696458	6.18404
AT4G12780.3	AT4G12780	Auxilin-related protein 1 [Source:UniProtKB/Swiss-Prot;Acc:Q9SU08]	AUXI1	0.0369175	0.539673	0.14807	5.93056
AT5G27520.1	AT5G27520	PNC2 [Source:UniProtKB/TrEMBL;Acc:A0A178UG08]	PNC2	0.0235308	0.539214	0.142118	5.53292
AT3G54640.1	AT3G54640	Tryptophan synthase alpha chain, chloroplastic [Source:UniProtKB/Swiss-Prot;Acc:Q42529]	TSA1	0.0160716	0.538216	0.137132	7.81014
AT3G47340.1	AT3G47340	DIN6 [Source:UniProtKB/TrEMBL;Acc:A0A178VBT4]	ASN1	0.000479876	0.53683	0.110405	5.32234
AT1G19380.1	AT1G19380	At1g19380 [Source:UniProtKB/TrEMBL;Acc:Q9LN60]		0.0357499	0.536429	0.146689	4.98073
AT5G54810.1	AT5G54810	Tryptophan synthase [Source:UniProtKB/TrEMBL;Acc:Q0WUI8]	TSB1	0.00126081	0.534394	0.115501	8.39231
AT5G55050.1	AT5G55050	GDSL esterase/lipase At5g55050 [Source:UniProtKB/Swiss-Prot;Acc:Q9FIA1]		0.0313588	0.530558	0.143161	5.64168
AT1G66100.1	AT1G66100	Probable thionin-2.4 [Source:UniProtKB/Swiss-Prot;Acc:Q9C8D6]		0.000310065	0.525976	0.105634	8.23897
AT5G05730.1	AT5G05730	Anthranilate synthase alpha subunit 1 [Source:UniProtKB/TrEMBL;Acc:F4K0T5]	ASA1	0.0152704	0.522184	0.132497	7.59512
AT1G74430.1	AT1G74430	At1g74430 [Source:UniProtKB/TrEMBL;Acc:Q9SG63]	MYB95	0.000468445	0.515356	0.105777	5.35006
AT2G43520.1	AT2G43520	TI2 [Source:UniProtKB/TrEMBL;Acc:A0A178W058]	ATTI2	0.00142788	0.513487	0.111671	5.09431
AT3G50930.1	AT3G50930	Protein HYPER-SENSITIVITY-RELATED 4 [Source:UniProtKB/Swiss-Prot;Acc:Q8VZG2]	HSR4	0.0204193	0.506729	0.132005	5.69618
AT1G76680.1	AT1G76680	12-oxophytodienoate reductase 1 [Source:UniProtKB/TrEMBL;Acc:F4I403]	OPR1	0.0311918	0.50565	0.136349	6.2372
AT1G09970.1	AT1G09970	Receptor-like protein kinase 7 [Source:UniProtKB/Swiss-Prot;Acc:F4I2N7]	LRR XI-23	0.00589241	0.500685	0.118417	7.47018
AT4G17460.1	AT4G17460	Homeobox-leucine zipper protein HAT1 [Source:UniProtKB/Swiss-Prot;Acc:P46600]	HAT1	0.0118148	-0.507657	0.126189	6.1584
AT1G73330.1	AT1G73330	Dr4 protein [Source:UniProtKB/TrEMBL;Acc:Q39091]	ATDR4	0.00212994	-0.555487	0.123225	5.61405
AT1G50040.1	AT1G50040	F2J10.8 protein [Source:UniProtKB/TrEMBL;Acc:Q9LPM5]		0.0118194	-0.665276	0.165432	4.71828
AT2G21420.1	AT2G21420	RBR-type E3 ubiquitin transferase [Source:UniProtKB/TrEMBL;Acc:Q9SJT6]		0.0088899	-1.17295	0.285693	5.10185
AT1G10920.2	AT1G10920	Putative inactive disease susceptibility protein LOV1 [Source:UniProtKB/Swiss-Prot;Acc:O04093]	LOV1	0.0385535	-4.78094	1.31657	2.50304
AT5G49900.3	AT5G49900	Non-lysosomal glucosylceramidase [Source:UniProtKB/TrEMBL;Acc:Q8GUI9]		0.000304907	-5.25849	1.0548	1.9361
AT1G43170.1	AT1G43170	60S ribosomal protein L3-1 [Source:UniProtKB/Swiss-Prot;Acc:P17094]	ARP1	0.0161674	-5.26985	1.3441	1.94179
AT5G57110.1	AT5G57110	Calcium-transporting ATPase [Source:UniProtKB/TrEMBL;Acc:Q0WV19]	ACA8	0.0289913	-5.36095	1.43666	1.98736

## Sheet: 24H
target_id	ens_gene	description	ext_gene	qval	Log2(b)	se_b	mean_obs
AT5G44420.1	AT5G44420	Defensin-like protein 16 [Source:UniProtKB/Swiss-Prot;Acc:Q9FI23]	PDF1.2A	1.87745e-12	1.83129	0.22392	4.79421
AT4G12490.1	AT4G12490	pEARLI1-like lipid transfer protein 2 [Source:UniProtKB/Swiss-Prot;Acc:Q9SU34]		2.31274e-21	1.13126	0.107548	5.08773
AT4G12480.1	AT4G12480	PEARLI 1 [Source:UniProtKB/TrEMBL;Acc:A0A178V1J0]	EARLI1	9.37684e-05	0.917714	0.16484	5.17487
AT4G22517.1	AT4G22517	Bifunctional inhibitor/lipid-transfer protein/seed storage 2S albumin superfamily protein [Source:UniProtKB/TrEMBL;Acc:A8MQX9]		0.0254453	0.723428	0.16933	4.66239
AT3G62940.4	AT3G62940	Cysteine proteinases superfamily protein [Source:UniProtKB/TrEMBL;Acc:Q9LYC7]		0.0352383	0.616087	0.149679	5.01714
AT5G01600.1	AT5G01600	Ferritin-1, chloroplastic [Source:UniProtKB/Swiss-Prot;Acc:Q39101]	FER1	1.10371e-20	0.601945	0.0586415	8.70985
AT2G43510.1	AT2G43510	TI1 [Source:UniProtKB/TrEMBL;Acc:A0A178VRC4]	ATTI1	0.000816443	0.596697	0.116469	4.87317
AT3G16400.1	AT3G16400	Nitrile-specifier protein 1 [Source:UniProtKB/Swiss-Prot;Acc:Q9SDM9]	NSP1	0.00466111	-0.87685	0.185525	5.62114
AT2G24850.1	AT2G24850	Probable aminotransferase TAT3 [Source:UniProtKB/Swiss-Prot;Acc:Q9SK47]	TAT3	0.000972886	-1.07819	0.213048	6.57876
AT1G50410.3	AT1G50410	Helicase-like transcription factor CHR28 [Source:UniProtKB/Swiss-Prot;Acc:Q94BR5]	CHR28	0.0352383	-3.84492	0.937112	2.16152
AT4G25450.3	AT4G25450	ABC transporter B family member 28 [Source:UniProtKB/Swiss-Prot;Acc:Q8LPQ6]	ABCB28	0.0266992	-4.92248	1.15953	1.7681

## Sheet: 72H
target_id	ens_gene	description	ext_gene	qval	Log2(b)	se_b	mean_obs
AT3G49500.2	AT3G49500	RNA-dependent RNA polymerase 6 [Source:UniProtKB/Swiss-Prot;Acc:Q9SG02]	RDR6	0.0125496	4.82597	1.09258	1.71984
AT3G55380.2	AT3G55380	Ubiquitin-conjugating enzyme 14 [Source:UniProtKB/TrEMBL;Acc:F4IWU7]	UBC14	0.0488074	4.35878	1.09344	1.48624
AT1G26390.1	AT1G26390	Berberine bridge enzyme-like 4 [Source:UniProtKB/Swiss-Prot;Acc:Q9FZC5]	FOX2	0.000143338	1.7547	0.322449	4.00089
AT2G30750.1	AT2G30750	Cytochrome P450 71A12 [Source:UniProtKB/Swiss-Prot;Acc:O49340]	CYP71A12	0.00260074	1.30567	0.270885	3.73008
AT2G45220.1	AT2G45220	Probable pectinesterase/pectinesterase inhibitor 17 [Source:UniProtKB/Swiss-Prot;Acc:O22149]	PME17	0.0326968	1.15372	0.277931	3.96563
AT2G41430.4	AT2G41430	LSR1 [Source:UniProtKB/TrEMBL;Acc:A0A178VWR6]	ERD15	2.78868e-16	1.10013	0.117628	5.3695
AT5G22920.2	AT5G22920	E3 ubiquitin-protein ligase RZFP34 [Source:UniProtKB/Swiss-Prot;Acc:Q9FFB6]	RZPF34	0.0199594	1.01367	0.236141	4.38783
AT3G15450.2	AT3G15450	AT3g15450/MJK13_11 [Source:UniProtKB/TrEMBL;Acc:Q9LE80]		0.0199594	0.959164	0.223505	4.7267
AT2G41430.3	AT2G41430	LSR1 [Source:UniProtKB/TrEMBL;Acc:A0A178VWR6]	ERD15	0.00262327	0.836559	0.174012	5.51189
AT1G73500.1	AT1G73500	Mitogen-activated protein kinase kinase 9 [Source:UniProtKB/Swiss-Prot;Acc:Q9FX43]	MKK9	0.0054874	0.668634	0.143881	4.64569
AT4G17500.1	AT4G17500	Ethylene-responsive transcription factor 1A [Source:UniProtKB/Swiss-Prot;Acc:O80337]	ERF1A	0.0387093	0.665752	0.162663	4.38061
AT1G72930.2	AT1G72930	Toll/interleukin-1 receptor-like protein [Source:UniProtKB/Swiss-Prot;Acc:Q9SSN3]	TIR	0.0320854	0.592774	0.14241	6.00965
AT4G24570.1	AT4G24570	DIC2 [Source:UniProtKB/TrEMBL;Acc:A0A178URN9]	PUMP4	0.00588657	0.580604	0.125603	4.81304
AT3G55980.1	AT3G55980	Salt-inducible zinc finger 1 [Source:UniProtKB/TrEMBL;Acc:A0A1I9LNJ4]	SZF1	3.31403e-05	0.538516	0.0937227	5.97935
AT1G32920.1	AT1G32920	At1g32920/F9L11_25 [Source:UniProtKB/TrEMBL;Acc:Q93WI1]		0.0241848	0.516792	0.122067	5.49394
AT5G63790.1	AT5G63790	NAC domain containing protein 102 [Source:TAIR;Acc:AT5G63790]	ANAC102	9.49269e-07	0.506478	0.0790142	5.74842
AT1G06490.1	AT1G06490	Callose synthase 7 [Source:UniProtKB/Swiss-Prot;Acc:Q9SHJ3]	CALS7	0.0387093	-4.94492	1.21566	2.45845
AT5G58410.1	AT5G58410	E3 ubiquitin-protein ligase listerin [Source:UniProtKB/Swiss-Prot;Acc:Q9FGI1]		6.29176e-06	-5.95856	0.983056	2.28613
