# Supplementary material for: Spider mite egg extract modifies Arabidopsis response to future infestations
Source: Sci Rep. 2021 Sep 6;11:17692. doi: 10.1038/s41598-021-97245-z (PMC8421376; doi:10.1038/s41598-021-97245-z)
Supplement: Supplementary file 4 — Supplementary Information 4. [file 41598_2021_97245_MOESM4_ESM.xlsx]

## Sheet: 3H
target_id	description	ext_gene	num_aggregated_transcripts	qval
AT3G15356	Lectin-like protein LEC [Source:UniProtKB/Swiss-Prot;Acc:Q9LJR2]	LEC	1	1.56698e-49
AT3G23550	Protein DETOXIFICATION 18 [Source:UniProtKB/Swiss-Prot;Acc:Q9LUH3]	DTX18	1	4.82023e-26
AT1G05010	1-aminocyclopropane-1-carboxylate oxidase 4 [Source:UniProtKB/Swiss-Prot;Acc:Q06588]	ACO4	1	1.39216e-24
AT2G30870	Glutathione S-transferase F10 [Source:UniProtKB/Swiss-Prot;Acc:P42761]	GSTF10	1	3.14686e-20
AT2G02990	Ribonuclease 1 [Source:UniProtKB/Swiss-Prot;Acc:P42813]	RNS1	1	1.53609e-18
AT3G22740	Homocysteine S-methyltransferase 3 [Source:UniProtKB/Swiss-Prot;Acc:Q8LAX0]	HMT3	1	6.19512e-17
AT5G35735	Cytochrome b561 and DOMON domain-containing protein At5g35735 [Source:UniProtKB/Swiss-Prot;Acc:Q9FKH6]		1	2.90477e-16
AT5G11670	NADP-dependent malic enzyme 2 [Source:UniProtKB/Swiss-Prot;Acc:Q9LYG3]	NADP-ME2	1	4.84188e-15
AT3G04720	Hevein-like preproprotein [Source:UniProtKB/Swiss-Prot;Acc:P43082]	HEL	1	8.73924e-15
AT3G22060	Cysteine-rich repeat secretory protein 38 [Source:UniProtKB/Swiss-Prot;Acc:Q9LRJ9]	CRRSP38	1	2.77531e-12
AT5G54960	Pyruvate decarboxylase 2 [Source:UniProtKB/Swiss-Prot;Acc:Q9FFT4]	PDC2	1	7.65847e-12
AT4G24350	Phosphorylase superfamily protein [Source:UniProtKB/TrEMBL;Acc:Q94K59]		4	1.34561e-11
AT3G28930	Protein AIG2 A [Source:UniProtKB/Swiss-Prot;Acc:P54121]	AIG2A	2	1.56058e-11
AT2G26530	AR781 [Source:UniProtKB/TrEMBL;Acc:A0A178VPT1]	AR781	1	1.00008e-10
AT5G03630	Monodehydroascorbate reductase 2 [Source:UniProtKB/Swiss-Prot;Acc:Q93WJ8]	MDAR2	1	1.23999e-10
AT2G01021	unknown protein; Ha. [Source:TAIR;Acc:AT2G01021]		1	1.64541e-08
AT1G70700	TIFY7 [Source:UniProtKB/TrEMBL;Acc:A0A178WMP7]	JAZ9	3	1.77295e-08
AT4G39030	Protein DETOXIFICATION 47, chloroplastic [Source:UniProtKB/Swiss-Prot;Acc:Q945F0]	DTX47	1	2.30686e-08
AT3G10260	Reticulon family protein [Source:TAIR;Acc:AT3G10260]		3	4.50621e-08
AT1G66090	Disease resistance protein (TIR-NBS class) [Source:UniProtKB/TrEMBL;Acc:Q9C515]		1	4.50621e-08
AT3G51450	Protein STRICTOSIDINE SYNTHASE-LIKE 7 [Source:UniProtKB/Swiss-Prot;Acc:Q9SD04]	SSL7	1	4.50621e-08
AT4G21850	MSRB9 [Source:UniProtKB/TrEMBL;Acc:A0A178V287]	MSRB9	2	5.11593e-08
AT5G52320	CYP96A4 [Source:UniProtKB/TrEMBL;Acc:A0A178UE51]	CYP96A4	1	7.88574e-08
AT2G29500	17.6 kDa class I heat shock protein 2 [Source:UniProtKB/Swiss-Prot;Acc:Q9ZW31]	HSP17.6B	1	2.14339e-07
AT1G77420	Alpha/beta-Hydrolases superfamily protein [Source:UniProtKB/TrEMBL;Acc:Q9FVW6]		1	2.94197e-07
AT2G24850	Probable aminotransferase TAT3 [Source:UniProtKB/Swiss-Prot;Acc:Q9SK47]	TAT3	1	3.51271e-07
AT3G06500	Alkaline/neutral invertase C, mitochondrial [Source:UniProtKB/Swiss-Prot;Acc:B9DFA8]	INVC	2	4.74798e-07
AT2G29460	Glutathione S-transferase U4 [Source:UniProtKB/Swiss-Prot;Acc:Q9ZW27]	GSTU4	1	6.57645e-07
AT3G09940	Monodehydroascorbate reductase 3 [Source:UniProtKB/Swiss-Prot;Acc:Q9SR59]	MDAR3	1	1.32064e-06
AT3G49620	Probable 2-oxoglutarate-dependent dioxygenase DIN11 [Source:UniProtKB/Swiss-Prot;Acc:Q8H113]	DIN11	1	1.53348e-06
AT1G17290	Alanine aminotransferase 1, mitochondrial [Source:UniProtKB/Swiss-Prot;Acc:F4I7I0]	ALAAT1	1	1.73582e-06
AT1G06620	1-aminocyclopropane-1-carboxylate oxidase homolog 1 [Source:UniProtKB/Swiss-Prot;Acc:Q84MB3]		2	2.49241e-06
AT4G03420	AT4g03420/F9H3_4 [Source:UniProtKB/TrEMBL;Acc:Q8S9K9]		1	2.49241e-06
AT3G19710	Methionine aminotransferase BCAT4 [Source:UniProtKB/Swiss-Prot;Acc:Q9LE06]	BCAT4	1	2.76593e-06
AT5G13200	GEM-like protein 5 [Source:UniProtKB/Swiss-Prot;Acc:Q9LYV6]		2	3.02791e-06
AT3G58120	BZIP61 [Source:UniProtKB/TrEMBL;Acc:A0A178VLL5]	BZIP61	2	3.20299e-06
AT1G02930	Glutathione S-transferase F6 [Source:UniProtKB/Swiss-Prot;Acc:P42760]	GSTF6	2	3.20299e-06
AT1G33590	Leucine-rich repeat (LRR) family protein [Source:TAIR;Acc:AT1G33590]		2	5.34828e-06
AT1G27730	Zinc finger protein ZAT10 [Source:UniProtKB/Swiss-Prot;Acc:Q96289]	ZAT10	1	5.38517e-06
AT3G24180	Non-lysosomal glucosylceramidase [Source:UniProtKB/TrEMBL;Acc:Q8VZ08]		2	5.70588e-06
AT3G25780	Allene oxide cyclase 3, chloroplastic [Source:UniProtKB/Swiss-Prot;Acc:Q9LS01]	AOC3	1	5.71854e-06
AT3G16400	Nitrile-specifier protein 1 [Source:UniProtKB/Swiss-Prot;Acc:Q9SDM9]	NSP1	2	5.72461e-06
AT1G18710	MYB transcription factor [Source:UniProtKB/TrEMBL;Acc:Q9M9U2]	AtMYB47	1	5.72461e-06
AT1G78850	EP1-like glycoprotein 3 [Source:UniProtKB/Swiss-Prot;Acc:Q9ZVA4]		1	5.92361e-06
AT2G06050	12-oxophytodienoate reductase 3 [Source:UniProtKB/Swiss-Prot;Acc:Q9FUP0]	OPR3	3	5.92361e-06
AT1G22530	Patellin-2 [Source:UniProtKB/Swiss-Prot;Acc:Q56ZI2]	PATL2	1	8.03434e-06
AT1G75220	Sugar transporter ERD6-like 6 [Source:UniProtKB/Swiss-Prot;Acc:Q9FRL3]		1	1.0116e-05
AT5G02490	Probable mediator of RNA polymerase II transcription subunit 37c [Source:UniProtKB/Swiss-Prot;Acc:P22954]	MED37D	1	1.4155e-05
AT1G31550	GDSL esterase/lipase At1g31550 [Source:UniProtKB/Swiss-Prot;Acc:Q9C857]		2	1.4155e-05
AT3G22890	ATP sulfurylase 1, chloroplastic [Source:UniProtKB/Swiss-Prot;Acc:Q9LIK9]	APS1	1	1.42035e-05
AT4G36500	Uncharacterized protein At4g36500 [Source:UniProtKB/TrEMBL;Acc:O23231]		1	1.54057e-05
AT1G59870	ABC transporter G family member 36 [Source:UniProtKB/Swiss-Prot;Acc:Q9XIE2]	ABCG36	1	1.59771e-05
AT5G54500	Flavodoxin-like quinone reductase 1 [Source:UniProtKB/TrEMBL;Acc:F4K0D0]	FQR1	1	1.63443e-05
AT1G09932	Phosphoglycerate mutase family protein [Source:UniProtKB/TrEMBL;Acc:Q8GWG7]		4	2.01529e-05
AT1G69360	Plant protein of unknown function (DUF863) [Source:TAIR;Acc:AT1G69360]		1	2.1341e-05
AT1G20510	4-coumarate--CoA ligase-like 5 [Source:UniProtKB/Swiss-Prot;Acc:Q84P21]	4CLL5	3	2.69971e-05
AT3G44860	Farnesoic acid carboxyl-O-methyltransferase [Source:UniProtKB/Swiss-Prot;Acc:Q9FYC4]	FAMT	1	2.69971e-05
AT5G12020	17.6 kDa class II heat shock protein [Source:UniProtKB/Swiss-Prot;Acc:P29830]	HSP17.6	1	3.12314e-05
AT1G32640	ZBF1 [Source:UniProtKB/TrEMBL;Acc:A0A178W7C3]	MYC2	1	3.95072e-05
AT5G36220	Cytochrome P450 81D1 [Source:UniProtKB/Swiss-Prot;Acc:Q9FG65]	CYP81D1	2	4.69487e-05
AT1G64900	Cytochrome P450 89A2 [Source:UniProtKB/Swiss-Prot;Acc:Q42602]	CYP89A2	1	4.94206e-05
AT1G73480	Alpha/beta-Hydrolases superfamily protein [Source:UniProtKB/TrEMBL;Acc:Q94AM5]		1	5.09579e-05
AT1G32920	At1g32920/F9L11_25 [Source:UniProtKB/TrEMBL;Acc:Q93WI1]		1	5.09579e-05
AT4G15760	monooxygenase 1 [Source:TAIR;Acc:AT4G15760]	MO1	2	6.39758e-05
AT1G72520	Lipoxygenase 4, chloroplastic [Source:UniProtKB/Swiss-Prot;Acc:Q9FNX8]	LOX4	1	6.55151e-05
AT1G54000	GDSL esterase/lipase 22 [Source:UniProtKB/Swiss-Prot;Acc:Q1H583]	GLL22	1	6.80858e-05
AT2G38240	Probable 2-oxoglutarate-dependent dioxygenase ANS [Source:UniProtKB/Swiss-Prot;Acc:O80449]	JAO4	1	8.60823e-05
AT5G59730	Exocyst subunit Exo70 family protein [Source:UniProtKB/TrEMBL;Acc:Q9FN91]	ATEXO70H7	1	8.67977e-05
AT3G55130	ABC transporter G family member 19 [Source:UniProtKB/Swiss-Prot;Acc:Q9M3D6]	ABCG19	1	0.000116985
AT1G51760	JR3 [Source:UniProtKB/TrEMBL;Acc:A0A178W8I8]	ILL4	1	0.000125736
AT1G66100	Probable thionin-2.4 [Source:UniProtKB/Swiss-Prot;Acc:Q9C8D6]		1	0.00018148
AT5G65280	LanC-like protein GCL1 [Source:UniProtKB/Swiss-Prot;Acc:Q9FJN7]	GCL1	2	0.000182739
AT2G37280	pleiotropic drug resistance 5 [Source:TAIR;Acc:AT2G37280]	PDR5	2	0.000217627
AT1G72450	TIFY11B [Source:UniProtKB/TrEMBL;Acc:A0A178W2J3]	TIFY11B	2	0.000225538
AT5G06870	PGIP2 [Source:UniProtKB/TrEMBL;Acc:A0A178UDM1]	PGIP2	1	0.000244892
AT1G13280	Allene oxide cyclase 4, chloroplastic [Source:UniProtKB/Swiss-Prot;Acc:Q93ZC5]	AOC4	1	0.000261055
AT2G18690	Expressed protein [Source:UniProtKB/TrEMBL;Acc:Q9ZV49]		2	0.000272116
AT3G59220	Pirin-1 [Source:UniProtKB/Swiss-Prot;Acc:Q9LX49]	PRN1	1	0.000272308
AT4G21830	Peptide methionine sulfoxide reductase B7 [Source:UniProtKB/Swiss-Prot;Acc:Q8VY86]	MSRB7	2	0.000284893
AT1G02920	Glutathione S-transferase F7 [Source:UniProtKB/Swiss-Prot;Acc:Q9SRY5]	GSTF7	1	0.00029105
AT3G25770	AOC2 [Source:UniProtKB/TrEMBL;Acc:A0A178VKE4]	AOC2	1	0.000314501
AT1G55330	ATAGP21 [Source:UniProtKB/TrEMBL;Acc:A0A178W6X6]	AGP21	1	0.000385561
AT2G32240	FUNCTIONS IN: molecular_function unknown; INVOLVED IN: response to cadmium ion; LOCATED IN: plasma membrane; EXPRESSED IN: 25 plant structures; EXPRESSED DURING: 13 growth stages; CONTAINS InterPro DOMAIN/s: Prefoldin (InterPro:IPR009053); BEST Arab /.../s thaliana protein match is: unknown protein (TAIR:AT1G05320.3); Ha. [Source:TAIR;Acc:AT2G32240]		1	0.000417781
AT1G54030	Inactive GDSL esterase/lipase-like protein 25 [Source:UniProtKB/Swiss-Prot;Acc:Q7XA74]	MVP1	2	0.000449464
AT1G19670	Chlorophyllase-1 [Source:UniProtKB/Swiss-Prot;Acc:O22527]	CLH1	1	0.000497691
AT3G14310	Pectinesterase/pectinesterase inhibitor 3 [Source:UniProtKB/Swiss-Prot;Acc:O49006]	PME3	1	0.000500713
AT2G29720	FAD/NAD(P)-binding oxidoreductase family protein [Source:UniProtKB/TrEMBL;Acc:O82384]	CTF2B	1	0.000573382
AT3G47340	DIN6 [Source:UniProtKB/TrEMBL;Acc:A0A178VBT4]	ASN1	2	0.000602479
AT3G09440	Heat shock protein 70 (Hsp 70) family protein [Source:UniProtKB/TrEMBL;Acc:A0A178VI76]	HSP70-3	2	0.000610394
AT2G22500	Mitochondrial uncoupling protein 5 [Source:UniProtKB/Swiss-Prot;Acc:Q9SJY5]	PUMP5	1	0.000615799
AT4G04840	MSRB6 [Source:UniProtKB/TrEMBL;Acc:A0A178V4R5]	MSRB6	1	0.000628384
AT1G58200	Mechanosensitive ion channel protein 3, chloroplastic [Source:UniProtKB/Swiss-Prot;Acc:Q8L7W1]	MSL3	2	0.000701612
AT2G39030	L-ornithine N5-acetyltransferase NATA1 [Source:UniProtKB/Swiss-Prot;Acc:Q9ZV05]	NATA1	1	0.000720895
AT1G23030	RING-type E3 ubiquitin transferase [Source:UniProtKB/TrEMBL;Acc:A0A178WCR1]	PUB11	1	0.000741237
AT5G54810	Tryptophan synthase [Source:UniProtKB/TrEMBL;Acc:Q0WUI8]	TSB1	1	0.00078307
AT4G09560	Receptor homology region, transmembrane domain- and RING domain-containing protein 4 [Source:UniProtKB/Swiss-Prot;Acc:Q0WPW5]	RMR4	1	0.00078307
AT2G43520	TI2 [Source:UniProtKB/TrEMBL;Acc:A0A178W058]	ATTI2	1	0.000886554
AT5G47240	nudix hydrolase homolog 8 [Source:TAIR;Acc:AT5G47240]	atnudt8	2	0.00100004
AT5G19110	Eukaryotic aspartyl protease family protein [Source:TAIR;Acc:AT5G19110]		1	0.0010671
AT1G66760	Protein DETOXIFICATION 9 [Source:UniProtKB/Swiss-Prot;Acc:Q9C9M8]	DTX9	3	0.00115076
AT1G73330	Dr4 protein [Source:UniProtKB/TrEMBL;Acc:Q39091]	ATDR4	1	0.00130818
AT3G15210	Ethylene-responsive transcription factor 4 [Source:UniProtKB/Swiss-Prot;Acc:O80340]	ERF4	1	0.00144038
AT3G25180	Cytochrome P450 82G1 [Source:UniProtKB/Swiss-Prot;Acc:Q9LSF8]	CYP82G1	2	0.00144116
AT3G20370	AT3g20370/MQC12_13 [Source:UniProtKB/TrEMBL;Acc:Q9LTQ5]		1	0.00144116
AT3G12580	Probable mediator of RNA polymerase II transcription subunit 37c [Source:UniProtKB/Swiss-Prot;Acc:Q9LHA8]	MED37C	1	0.00145807
AT3G45140	Lipoxygenase 2, chloroplastic [Source:UniProtKB/Swiss-Prot;Acc:P38418]	LOX2	2	0.00147743
AT1G15520	ABC transporter G family member 40 [Source:UniProtKB/Swiss-Prot;Acc:Q9M9E1]	ABCG40	2	0.00159031
AT1G62300	Uncharacterized protein At1g62300 (Fragment) [Source:UniProtKB/TrEMBL;Acc:C0SV11]	WRKY6	1	0.00171674
AT4G18440	Adenylosuccinate lyase [Source:UniProtKB/TrEMBL;Acc:Q8RY94]		1	0.00172028
AT5G59820	Zinc finger protein ZAT12 [Source:UniProtKB/Swiss-Prot;Acc:Q42410]	ZAT12	1	0.00172028
AT4G13340	Leucine-rich repeat extensin-like protein 3 [Source:UniProtKB/Swiss-Prot;Acc:Q9T0K5]	LRX3	1	0.00173842
AT1G74430	At1g74430 [Source:UniProtKB/TrEMBL;Acc:Q9SG63]	MYB95	2	0.0017996
AT1G80840	Probable WRKY transcription factor 40 [Source:UniProtKB/Swiss-Prot;Acc:Q9SAH7]	WRKY40	1	0.00180261
AT2G43620	Endochitinase At2g43620 [Source:UniProtKB/Swiss-Prot;Acc:O22841]		1	0.00185531
AT5G40370	Glutaredoxin family protein [Source:UniProtKB/TrEMBL;Acc:B3H604]		2	0.00188453
AT5G56980	unknown protein; FUNCTIONS IN: molecular_function unknown; INVOLVED IN: biological_process unknown; LOCATED IN: endomembrane system; EXPRESSED IN: 18 plant structures; EXPRESSED DURING: 12 growth stages; BEST Arabidopsis thaliana protein match is: u /.../ protein (TAIR:AT4G26130.1); Ha. [Source:TAIR;Acc:AT5G56980]	A70	1	0.00195839
AT5G61160	Agmatine coumaroyltransferase [Source:UniProtKB/Swiss-Prot;Acc:Q9FNP9]	ACT	1	0.00195839
AT5G07010	Sulfotransferase [Source:UniProtKB/TrEMBL;Acc:A0A178UG65]	SOT15	1	0.00196641
AT2G40475	Expressed protein [Source:UniProtKB/TrEMBL;Acc:Q8RYE6]		1	0.00204536
AT5G49900	Non-lysosomal glucosylceramidase [Source:UniProtKB/TrEMBL;Acc:Q8GUI9]		3	0.00237177
AT1G74950	TIFY10B [Source:UniProtKB/TrEMBL;Acc:A0A178WA69]	TIFY10B	2	0.00284871
AT2G33770	Probable ubiquitin-conjugating enzyme E2 24 [Source:UniProtKB/Swiss-Prot;Acc:Q8VY10]	UBC24	1	0.0028686
AT1G19020	CDP-diacylglycerol-glycerol-3-phosphate 3-phosphatidyltransferase [Source:UniProtKB/TrEMBL;Acc:Q8VYY6]		1	0.00299854
AT2G34490	Cytochrome P450 710A2 [Source:UniProtKB/Swiss-Prot;Acc:O64698]	CYP710A2	1	0.00302765
AT4G02380	senescence-associated gene 21 [Source:TAIR;Acc:AT4G02380]	SAG21	2	0.00310939
AT1G54010	Inactive GDSL esterase/lipase-like protein 23 [Source:UniProtKB/Swiss-Prot;Acc:Q8W4H8]	GLL23	1	0.00327936
AT5G33290	Glycosyltransferase (Fragment) [Source:UniProtKB/TrEMBL;Acc:W8PUC9]	XGD1	1	0.00329975
AT5G47910	Respiratory burst oxidase homolog protein D [Source:UniProtKB/Swiss-Prot;Acc:Q9FIJ0]	RBOHD	1	0.00346104
AT4G23600	Cystine lyase CORI3 [Source:UniProtKB/Swiss-Prot;Acc:Q9SUR6]	CORI3	3	0.00346104
AT3G57460	Catalytic/ metal ion binding / metalloendopeptidase/ zinc ion binding protein [Source:UniProtKB/TrEMBL;Acc:F4J3D6]		1	0.00346104
AT4G11570	5-amino-6-(5-phospho-D-ribitylamino)uracil phosphatase, chloroplastic [Source:UniProtKB/Swiss-Prot;Acc:Q9LDD5]	PYRP2	2	0.00393117
AT2G07706	unknown protein; BEST Arabidopsis thaliana protein match is: unknown protein (TAIR:ATMG00470.1); Ha. [Source:TAIR;Acc:AT2G07706]		1	0.00393117
AT5G19230	Uncharacterized GPI-anchored protein At5g19230 [Source:UniProtKB/Swiss-Prot;Acc:Q8GUL8]		1	0.00393117
AT2G22200	Ethylene-responsive transcription factor ERF056 [Source:UniProtKB/Swiss-Prot;Acc:Q9SIE4]	ERF056	1	0.00393537
AT5G53500	Similarity to unknown protein [Source:UniProtKB/TrEMBL;Acc:Q9FJD3]		2	0.00393537
AT1G24996	F5A9.10 [Source:UniProtKB/TrEMBL;Acc:Q9FXK6]		1	0.00406375
AT5G42380	Calcium-binding protein CML37 [Source:UniProtKB/Swiss-Prot;Acc:Q9FIH9]	CML37	1	0.00434655
AT2G39870	At2g39870/T5I7.17 [Source:UniProtKB/TrEMBL;Acc:O04191]		1	0.00456651
AT1G19680	At1g19680 [Source:UniProtKB/TrEMBL;Acc:Q9FXG6]		1	0.00472678
AT4G37800	Probable xyloglucan endotransglucosylase/hydrolase protein 7 [Source:UniProtKB/Swiss-Prot;Acc:Q8LER3]	XTH7	1	0.00475521
AT4G27870	Vacuolar iron transporter (VIT) family protein [Source:TAIR;Acc:AT4G27870]		2	0.00494772
AT5G48540	Cysteine-rich repeat secretory protein 55 [Source:UniProtKB/Swiss-Prot;Acc:Q9LV60]	CRRSP55	1	0.00494772
AT3G44720	Arogenate dehydratase 4, chloroplastic [Source:UniProtKB/Swiss-Prot;Acc:O22241]	ADT4	1	0.00525544
AT5G05600	Probable 2-oxoglutarate-dependent dioxygenase At5g05600 [Source:UniProtKB/Swiss-Prot;Acc:Q9FFF6]	JAO2	2	0.00525544
AT3G19680	Uncharacterized protein At3g19680 [Source:UniProtKB/TrEMBL;Acc:Q9LJM6]		1	0.00542069
AT1G17380	Protein TIFY 11A [Source:UniProtKB/Swiss-Prot;Acc:Q9LDU5]	TIFY11A	3	0.00553416
AT2G21420	RBR-type E3 ubiquitin transferase [Source:UniProtKB/TrEMBL;Acc:Q9SJT6]		1	0.00553616
AT5G11810	At5g11810 [Source:UniProtKB/TrEMBL;Acc:Q9LYF0]		1	0.00556843
AT5G23010	methylthioalkylmalate synthase 1 [Source:TAIR;Acc:AT5G23010]	MAM1	3	0.00562135
AT2G43020	Probable polyamine oxidase 2 [Source:UniProtKB/Swiss-Prot;Acc:Q9SKX5]	PAO2	1	0.00572531
AT1G03220	Eukaryotic aspartyl protease family protein [Source:UniProtKB/TrEMBL;Acc:Q9ZVS4]		1	0.00593857
AT1G22410	Phospho-2-dehydro-3-deoxyheptonate aldolase [Source:UniProtKB/TrEMBL;Acc:Q9SK84]		1	0.00618794
AT1G48440	At1g48440 [Source:UniProtKB/TrEMBL;Acc:Q8LDS7]		1	0.00618794
AT3G25760	At3g25760 [Source:UniProtKB/TrEMBL;Acc:Q2HIV2]	AOC1	1	0.00623336
AT3G02020	Aspartokinase 3, chloroplastic [Source:UniProtKB/Swiss-Prot;Acc:Q9S702]	AK3	1	0.00643509
AT5G52640	Heat shock protein 90-1 [Source:UniProtKB/Swiss-Prot;Acc:P27323]	HSP90-1	1	0.00668366
AT2G18328	Protein RADIALIS-like 4 [Source:UniProtKB/Swiss-Prot;Acc:Q1G3C4]	RL4	1	0.0067707
AT4G17460	Homeobox-leucine zipper protein HAT1 [Source:UniProtKB/Swiss-Prot;Acc:P46600]	HAT1	1	0.00734081
AT1G50040	F2J10.8 protein [Source:UniProtKB/TrEMBL;Acc:Q9LPM5]		1	0.0073422
AT1G58270	At1g58270/F19C14_8 [Source:UniProtKB/TrEMBL;Acc:Q9SLV3]	ZW9	1	0.00740649
AT1G79090	Protein PAT1 homolog [Source:UniProtKB/Swiss-Prot;Acc:Q0WPK4]	PAT1	3	0.00747402
AT5G51060	RHD2 [Source:UniProtKB/TrEMBL;Acc:A0A178UIV0]	RBOHC	1	0.00748949
AT1G23850	T23E23.1 [Source:UniProtKB/TrEMBL;Acc:Q9LRA9]		1	0.00759767
AT1G52200	Protein PLANT CADMIUM RESISTANCE 8 [Source:UniProtKB/Swiss-Prot;Acc:Q9M815]	PCR8	2	0.00817017
AT5G27380	Glutathione synthetase, chloroplastic [Source:UniProtKB/Swiss-Prot;Acc:P46416]	GSH2	1	0.00827932
AT1G13190	F3F19.21 protein [Source:UniProtKB/TrEMBL;Acc:Q9SAF2]		1	0.00858038
AT2G35980	NDR1/HIN1-like protein 10 [Source:UniProtKB/Swiss-Prot;Acc:Q9SJ52]	NHL10	1	0.00907001
AT4G16760	Peroxisomal acyl-coenzyme A oxidase 1 [Source:UniProtKB/Swiss-Prot;Acc:O65202]	ACX1	1	0.00907857
AT4G39670	ACD11 homolog protein [Source:UniProtKB/Swiss-Prot;Acc:Q8L7U7]		1	0.00929777
AT4G24010	Glycosyltransferase (Fragment) [Source:UniProtKB/TrEMBL;Acc:W8QNF0]	CSLG1	1	0.00929777
AT4G15610	CASP-like protein 1D1 [Source:UniProtKB/Swiss-Prot;Acc:Q9FE29]		1	0.00941012
AT4G34150	AT4g34150/F28A23_90 [Source:UniProtKB/TrEMBL;Acc:Q945K9]		1	0.00961603
AT1G77885	Putative uncharacterized protein [Source:UniProtKB/TrEMBL;Acc:Q3E7C8]		1	0.00964565
AT3G16470	Jacalin-related lectin 35 [Source:UniProtKB/Swiss-Prot;Acc:O04309]	JAL35	3	0.00991443
AT3G62700	ABC transporter C family member 14 [Source:UniProtKB/Swiss-Prot;Acc:Q9LZJ5]	ABCC14	1	0.0100093
AT3G54640	Tryptophan synthase alpha chain, chloroplastic [Source:UniProtKB/Swiss-Prot;Acc:Q42529]	TSA1	1	0.0100093
AT1G33960	P-loop containing nucleoside triphosphate hydrolases superfamily protein [Source:TAIR;Acc:AT1G33960]	AIG1	2	0.010171
AT2G32150	At2g32150/F22D22.10 [Source:UniProtKB/TrEMBL;Acc:Q9SKY5]		3	0.0105578
AT3G21750	Glycosyltransferase (Fragment) [Source:UniProtKB/TrEMBL;Acc:W8PUT5]	UGT71B1	1	0.0105888
AT1G28670	GDSL esterase/lipase At1g28670 [Source:UniProtKB/Swiss-Prot;Acc:Q38894]	ARAB-1	1	0.0108181
AT1G28400	F3M18.16 [Source:UniProtKB/TrEMBL;Acc:Q9SGN8]		1	0.0108181
AT5G04170	Probable calcium-binding protein CML50 [Source:UniProtKB/Swiss-Prot;Acc:Q9FYE4]	CML50	1	0.0108181
AT5G20230	SAG14 [Source:UniProtKB/TrEMBL;Acc:A0A178UM84]	BCB	1	0.0108404
AT5G11070	Uncharacterized protein At5g11070 [Source:UniProtKB/TrEMBL;Acc:Q9FY58]		1	0.0108404
AT1G48850	Chorismate synthase, chloroplastic [Source:UniProtKB/Swiss-Prot;Acc:P57720]	EMB1144	2	0.0111267
AT1G62510	Bifunctional inhibitor/lipid-transfer protein/seed storage 2S albumin superfamily protein [Source:UniProtKB/TrEMBL;Acc:Q9SXE6]		1	0.0113571
AT2G05100	photosystem II light harvesting complex gene 2.1 [Source:TAIR;Acc:AT2G05100]	LHCB2.1	2	0.0116144
AT5G25930	Kinase family with leucine-rich repeat domain-containing protein [Source:UniProtKB/TrEMBL;Acc:Q9XGZ2]		1	0.0117257
AT5G05730	Anthranilate synthase alpha subunit 1 [Source:UniProtKB/TrEMBL;Acc:F4K0T5]	ASA1	2	0.011955
AT1G76680	12-oxophytodienoate reductase 1 [Source:UniProtKB/TrEMBL;Acc:F4I403]	OPR1	2	0.0124
AT3G50930	Protein HYPER-SENSITIVITY-RELATED 4 [Source:UniProtKB/Swiss-Prot;Acc:Q8VZG2]	HSR4	1	0.0130704
AT1G14130	2-oxoglutarate (2OG) and Fe(II)-dependent oxygenase superfamily protein [Source:UniProtKB/TrEMBL;Acc:Q9XI75]		1	0.013295
AT5G61960	Protein MEI2-like 1 [Source:UniProtKB/Swiss-Prot;Acc:Q8W4I9]	ML1	4	0.013295
AT3G62010	Metal ion-binding protein [Source:UniProtKB/TrEMBL;Acc:F4IX22]		1	0.0133217
AT1G57630	Disease resistance protein RPP1-WsB, putative [Source:UniProtKB/TrEMBL;Acc:Q9FVT9]		1	0.0133467
AT5G67150	Anthranilate N-hydroxycinnamoyl/benzoyltransferase-like protein [Source:UniProtKB/TrEMBL;Acc:Q9FH98]		1	0.01339
AT1G52190	Protein NRT1/ PTR FAMILY 1.2 [Source:UniProtKB/Swiss-Prot;Acc:Q9M817]	NPF1.2	1	0.0138074
AT4G38540	Monooxygenase 2 [Source:UniProtKB/Swiss-Prot;Acc:O81816]	MO2	1	0.0141393
AT1G51780	IAA-amino acid hydrolase ILR1-like 5 [Source:UniProtKB/Swiss-Prot;Acc:Q9SWX9]	ILL5	1	0.0145506
AT3G07700	Protein kinase superfamily protein [Source:UniProtKB/TrEMBL;Acc:F4JFM1]		4	0.0146595
AT5G27520	PNC2 [Source:UniProtKB/TrEMBL;Acc:A0A178UG08]	PNC2	1	0.0148768
AT2G43160	Clathrin interactor EPSIN 2 [Source:UniProtKB/Swiss-Prot;Acc:Q67YI9]	EPSIN2	4	0.0153033
AT4G23810	Probable WRKY transcription factor 53 [Source:UniProtKB/Swiss-Prot;Acc:Q9SUP6]	WRKY53	1	0.0154668
AT5G57110	Calcium-transporting ATPase [Source:UniProtKB/TrEMBL;Acc:Q0WV19]	ACA8	2	0.01578
AT3G17650	Probable metal-nicotianamine transporter YSL5 [Source:UniProtKB/Swiss-Prot;Acc:Q9LUN2]	YSL5	2	0.0159607
AT1G60270	Putative beta-glucosidase 6 [Source:UniProtKB/Swiss-Prot;Acc:Q682B4]	BGLU6	2	0.0159749
AT5G63790	NAC domain containing protein 102 [Source:TAIR;Acc:AT5G63790]	ANAC102	2	0.0161608
AT5G67210	IRX15-L [Source:UniProtKB/TrEMBL;Acc:A0A178UEM8]	IRX15-L	1	0.0166828
AT1G72645	At1g72645 [Source:UniProtKB/TrEMBL;Acc:Q8RXY2]		1	0.0166908
AT1G70820	At1g70820 [Source:UniProtKB/TrEMBL;Acc:Q9SSL0]		2	0.0169452
AT1G68530	3-ketoacyl-CoA synthase [Source:UniProtKB/TrEMBL;Acc:A0A178WCX7]	CUT1	2	0.0170772
AT3G13520	Arabinogalactan protein 12 [Source:UniProtKB/Swiss-Prot;Acc:Q9LJD9]	AGP12	1	0.0177281
AT5G42650	Allene oxide synthase, chloroplastic [Source:UniProtKB/Swiss-Prot;Acc:Q96242]	CYP74A	1	0.0180259
AT4G21990	5'-adenylylsulfate reductase 3, chloroplastic [Source:UniProtKB/Swiss-Prot;Acc:P92980]	APR3	1	0.0185731
AT1G78460	AT1G78460 protein [Source:UniProtKB/TrEMBL;Acc:Q9SYN5]		1	0.0186704
AT2G24210	Tricyclene synthase, chloroplastic [Source:UniProtKB/Swiss-Prot;Acc:Q9ZUH4]	TPS10	1	0.0189506
AT5G55050	GDSL esterase/lipase At5g55050 [Source:UniProtKB/Swiss-Prot;Acc:Q9FIA1]		1	0.0195825
AT2G22430	Homeobox-leucine zipper protein ATHB-6 [Source:UniProtKB/Swiss-Prot;Acc:P46668]	ATHB-6	1	0.0206266
AT2G03760	Cytosolic sulfotransferase 12 [Source:UniProtKB/Swiss-Prot;Acc:P52839]	SOT12	1	0.0206266
AT1G09970	Receptor-like protein kinase 7 [Source:UniProtKB/Swiss-Prot;Acc:F4I2N7]	LRR XI-23	2	0.0209098
AT1G60260	beta glucosidase 5 [Source:TAIR;Acc:AT1G60260]	BGLU5	1	0.0215259
AT1G33610	Leucine-rich repeat (LRR) family protein [Source:UniProtKB/TrEMBL;Acc:F4HR91]		1	0.0216596
AT1G69870	Protein NRT1/ PTR FAMILY 2.13 [Source:UniProtKB/Swiss-Prot;Acc:Q8RX77]	NPF2.13	1	0.0218702
AT2G30100	Pentatricopeptide repeat-containing protein At2g30100, chloroplastic [Source:UniProtKB/Swiss-Prot;Acc:Q0WNN7]		1	0.0219363
AT4G26910	Dihydrolipoyllysine-residue succinyltransferase component of 2-oxoglutarate dehydrogenase complex 2, mitochondrial [Source:UniProtKB/Swiss-Prot;Acc:Q8H107]		3	0.0223273
AT3G15680	At3g15680 [Source:UniProtKB/TrEMBL;Acc:Q9LW11]		1	0.022547
AT1G32960	Subtilisin-like protease SBT3.3 [Source:UniProtKB/Swiss-Prot;Acc:Q9MAP5]	SBT3.3	1	0.022547
AT1G19380	At1g19380 [Source:UniProtKB/TrEMBL;Acc:Q9LN60]		1	0.0225975
AT1G72430	Auxin-responsive protein SAUR78 [Source:UniProtKB/Swiss-Prot;Acc:Q9C9E1]	SAUR78	1	0.0230154
AT3G50270	Anthranilate N-hydroxycinnamoyl/benzoyltransferase-like protein [Source:UniProtKB/TrEMBL;Acc:Q9SNE0]		1	0.0230518
AT1G01190	CYP78A8 [Source:UniProtKB/TrEMBL;Acc:A0A178WIC4]	CYP78A8	2	0.0232323
AT1G11580	methylesterase PCR A [Source:TAIR;Acc:AT1G11580]	ATPMEPCRA	2	0.0235801
AT4G22490	Bifunctional inhibitor/lipid-transfer protein/seed storage 2S albumin superfamily protein [Source:UniProtKB/TrEMBL;Acc:Q9SUX0]		1	0.0246381
AT4G13180	AT4g13180/F17N18_70 [Source:UniProtKB/TrEMBL;Acc:Q9SVQ9]		1	0.0252982
AT1G15670	F-box/kelch-repeat protein At1g15670 [Source:UniProtKB/Swiss-Prot;Acc:Q9LMR5]		1	0.0255141
AT1G11545	Xyloglucan endotransglucosylase/hydrolase [Source:UniProtKB/TrEMBL;Acc:A0A178W0W2]	XTH8	1	0.0258745
AT5G65020	Annexin D2 [Source:UniProtKB/Swiss-Prot;Acc:Q9XEE2]	ANN2	2	0.0260311
AT1G44350	IAA-amino acid hydrolase [Source:UniProtKB/TrEMBL;Acc:Q0WNN8]	ILL6	1	0.0261159
AT5G07460	PMSR2 [Source:UniProtKB/TrEMBL;Acc:A0A178UBC0]	MRSA2	1	0.0265149
AT4G04830	Peptide methionine sulfoxide reductase B5 [Source:UniProtKB/Swiss-Prot;Acc:Q9ZS91]	MSRB5	1	0.0265149
AT3G11480	Salicylate/benzoate carboxyl methyltransferase [Source:UniProtKB/Swiss-Prot;Acc:Q6XMI3]	BSMT1	1	0.0266375
AT5G02940	Protein of unknown function (DUF1012) [Source:TAIR;Acc:AT5G02940]		2	0.0272254
AT1G45130	Beta-galactosidase 5 [Source:UniProtKB/Swiss-Prot;Acc:Q9MAJ7]	BGAL5	2	0.0272254
AT1G52030	Myrosinase-binding protein 2 [Source:UniProtKB/Swiss-Prot;Acc:Q9SAV1]	F-ATMBP	3	0.0272254
AT3G16460	Jacalin-related lectin 34 [Source:UniProtKB/Swiss-Prot;Acc:O04310]	JAL34	2	0.0272254
AT4G21910	MATE efflux family protein [Source:TAIR;Acc:AT4G21910]		4	0.0280357
AT3G52400	Syntaxin-122 [Source:UniProtKB/Swiss-Prot;Acc:Q9SVC2]	SYP122	1	0.0289553
AT1G17750	Leucine-rich repeat receptor-like protein kinase PEPR2 [Source:UniProtKB/Swiss-Prot;Acc:Q9FZ59]	PEPR2	1	0.0294522
AT4G17500	Ethylene-responsive transcription factor 1A [Source:UniProtKB/Swiss-Prot;Acc:O80337]	ERF1A	1	0.0294662
AT5G52780	Uncharacterized protein PAM68-like [Source:UniProtKB/Swiss-Prot;Acc:Q9LTD9]		1	0.0297736
AT3G25610	Phospholipid-transporting ATPase 10 [Source:UniProtKB/Swiss-Prot;Acc:Q9LI83]	ALA10	1	0.0297736
AT1G78490	CYP708A3 [Source:UniProtKB/TrEMBL;Acc:A0A178WMR8]	CYP708A3	2	0.030241
AT4G22513	Bifunctional inhibitor/lipid-transfer protein/seed storage 2S albumin superfamily protein [Source:UniProtKB/TrEMBL;Acc:A8MQX6]		1	0.0319463
AT1G12080	At1g12080 [Source:UniProtKB/TrEMBL;Acc:O65370]		1	0.0325104
AT2G47180	Galactinol synthase 1 [Source:UniProtKB/Swiss-Prot;Acc:O22893]	GOLS1	1	0.0325104
AT2G45300	3-phosphoshikimate 1-carboxyvinyltransferase, chloroplastic [Source:UniProtKB/Swiss-Prot;Acc:P05466]		4	0.0325104
AT1G25220	Anthranilate synthase beta subunit 1 [Source:UniProtKB/TrEMBL;Acc:F4IAW5]	ASB1	2	0.0325104
AT1G09750	Aspartyl protease AED3 [Source:UniProtKB/Swiss-Prot;Acc:O04496]	AED3	1	0.0325104
AT2G39770	VTC1 [Source:UniProtKB/TrEMBL;Acc:A0A178VW16]	CYT1	3	0.0325104
AT3G15790	Methyl-CpG-binding domain-containing protein 11 [Source:UniProtKB/Swiss-Prot;Acc:Q9LW00]	MBD11	3	0.0326147
AT1G74360	Probable LRR receptor-like serine/threonine-protein kinase At1g74360 [Source:UniProtKB/Swiss-Prot;Acc:C0LGJ1]		1	0.0333849
AT4G27300	G-type lectin S-receptor-like serine/threonine-protein kinase SD1-1 [Source:UniProtKB/Swiss-Prot;Acc:O81833]	SD11	1	0.0338916
AT2G38470	WRKY33 [Source:UniProtKB/TrEMBL;Acc:A0A384L4W4]	WRKY33	1	0.0345727
AT3G51660	LS1-like protein [Source:UniProtKB/TrEMBL;Acc:Q8LG92]		1	0.0346679
AT5G64120	Peroxidase [Source:UniProtKB/TrEMBL;Acc:A0A178UAR8]	PER71	1	0.0352298
AT1G11440	At1g11440 [Source:UniProtKB/TrEMBL;Acc:Q9LPZ0]		1	0.0356331
AT5G17990	Anthranilate phosphoribosyltransferase, chloroplastic [Source:UniProtKB/Swiss-Prot;Acc:Q02166]	PAT1	1	0.0359147
AT5G63850	AAP4 [Source:UniProtKB/TrEMBL;Acc:A0A178UDW1]	AAP4	1	0.0363045
AT4G12780	Auxilin-related protein 1 [Source:UniProtKB/Swiss-Prot;Acc:Q9SU08]	AUXI1	4	0.0366031
AT3G13110	Serine acetyltransferase 3, mitochondrial [Source:UniProtKB/Swiss-Prot;Acc:Q39218]	SAT3	1	0.0377936
AT4G19530	disease resistance protein (TIR-NBS-LRR class) family [Source:TAIR;Acc:AT4G19530]		2	0.0382295
AT3G23750	Receptor-like kinase TMK4 [Source:UniProtKB/Swiss-Prot;Acc:Q9LK43]	TMK4	1	0.0390252
AT1G06640	1-aminocyclopropane-1-carboxylate oxidase homolog 2 [Source:UniProtKB/Swiss-Prot;Acc:Q9C5K7]		3	0.0392084
AT2G27690	Cytochrome P450 94C1 [Source:UniProtKB/Swiss-Prot;Acc:Q9ZUX1]	CYP94C1	1	0.0392084
AT1G74100	Sulfotransferase [Source:UniProtKB/TrEMBL;Acc:M1EU36]	SOT16	1	0.0392084
AT3G55970	JRG21 [Source:UniProtKB/TrEMBL;Acc:A0A178V764]	JAO3	2	0.0397313
AT4G30280	Probable xyloglucan endotransglucosylase/hydrolase protein 18 [Source:UniProtKB/Swiss-Prot;Acc:Q9M0D2]	XTH18	1	0.0404567
AT2G04080	Protein DETOXIFICATION 2 [Source:UniProtKB/Swiss-Prot;Acc:Q8GXM8]	DTX2	2	0.0411766
AT3G08640	Protein RETICULATA-RELATED 3, chloroplastic [Source:UniProtKB/Swiss-Prot;Acc:Q9C9Z2]	RER3	1	0.0411766
AT4G39940	Adenylyl-sulfate kinase 2, chloroplastic [Source:UniProtKB/Swiss-Prot;Acc:O49196]	APK2	1	0.0425092
AT2G46520	Exportin-2 [Source:UniProtKB/Swiss-Prot;Acc:Q9ZPY7]	CAS	1	0.0426533
AT2G30720	At2g30720 [Source:UniProtKB/TrEMBL;Acc:Q6AWX1]		1	0.0428854
AT1G57560	At1g57560 [Source:UniProtKB/TrEMBL;Acc:Q9C695]	AtMYB50	2	0.0429823
AT5G24780	Vegetative storage protein 1 [Source:UniProtKB/Swiss-Prot;Acc:O49195]	VSP1	2	0.0430216
AT3G15950	TSA1-like protein [Source:UniProtKB/Swiss-Prot;Acc:Q9LSB4]	NAI2	2	0.0432114
AT1G19300	Probable galacturonosyltransferase-like 1 [Source:UniProtKB/Swiss-Prot;Acc:Q9LN68]	GATL1	1	0.0434406
AT2G06850	Xyloglucan endotransglucosylase/hydrolase protein 4 [Source:UniProtKB/Swiss-Prot;Acc:Q39099]	XTH4	2	0.0443608
AT1G07440	Tropinone reductase homolog At1g07440 [Source:UniProtKB/Swiss-Prot;Acc:P0DKI3]		2	0.0445665
AT1G52400	Beta-D-glucopyranosyl abscisate beta-glucosidase [Source:UniProtKB/Swiss-Prot;Acc:Q9SE50]	BGLU18	3	0.0451881
AT3G26700	Protein kinase superfamily protein [Source:UniProtKB/TrEMBL;Acc:F4JDN8]		5	0.0458603
AT2G47750	Putative indole-3-acetic acid-amido synthetase GH3.9 [Source:UniProtKB/Swiss-Prot;Acc:O82243]	GH3.9	1	0.0459695
AT3G43600	Indole-3-acetaldehyde oxidase [Source:UniProtKB/Swiss-Prot;Acc:Q7G192]	AAO2	1	0.0468206
AT5G61780	Ribonuclease TUDOR 2 [Source:UniProtKB/Swiss-Prot;Acc:Q9FLT0]	TSN2	1	0.0468862
AT1G03870	At1g03870 [Source:UniProtKB/TrEMBL;Acc:B3LF88]	FLA9	1	0.0474939
AT3G25700	At3g25700 [Source:UniProtKB/TrEMBL;Acc:Q9LI73]		1	0.0475347
AT1G43160	Ethylene-responsive transcription factor RAP2-6 [Source:UniProtKB/Swiss-Prot;Acc:Q7G1L2]	RAP2-6	1	0.0486258
AT1G64370	Filaggrin-like protein [Source:UniProtKB/TrEMBL;Acc:Q9C7W1]		1	0.0499175

## Sheet: 24H
target_id	description	ext_gene	num_aggregated_transcripts	qval
AT4G12490	pEARLI1-like lipid transfer protein 2 [Source:UniProtKB/Swiss-Prot;Acc:Q9SU34]		1	1.41108e-21
AT2G40300	Ferritin-4, chloroplastic [Source:UniProtKB/Swiss-Prot;Acc:Q9S756]	FER4	1	6.41646e-21
AT5G01600	Ferritin-1, chloroplastic [Source:UniProtKB/Swiss-Prot;Acc:Q39101]	FER1	1	6.73414e-21
AT3G56090	Ferritin-3, chloroplastic [Source:UniProtKB/Swiss-Prot;Acc:Q9LYN2]	FER3	1	5.85864e-19
AT5G44420	Defensin-like protein 16 [Source:UniProtKB/Swiss-Prot;Acc:Q9FI23]	PDF1.2A	1	1.1455e-12
AT1G76930	extensin 4 [Source:TAIR;Acc:AT1G76930]	ATEXT4	1	2.35821e-09
AT4G22505	Bifunctional inhibitor/lipid-transfer protein/seed storage 2S albumin superfamily protein [Source:UniProtKB/TrEMBL;Acc:F4JLV7]		1	6.09148e-09
AT2G38170	Vacuolar cation/proton exchanger [Source:UniProtKB/TrEMBL;Acc:B9DFT4]	CAX1	3	1.24924e-06
AT2G10940	At2g10940/F15K19.1 [Source:UniProtKB/TrEMBL;Acc:Q9SKI0]		2	1.21603e-05
AT4G12480	PEARLI 1 [Source:UniProtKB/TrEMBL;Acc:A0A178V1J0]	EARLI1	1	5.14903e-05
AT1G68520	Zinc finger protein CONSTANS-LIKE 6 [Source:UniProtKB/Swiss-Prot;Acc:Q8LG76]	COL6	1	0.000323971
AT3G19680	Uncharacterized protein At3g19680 [Source:UniProtKB/TrEMBL;Acc:Q9LJM6]		1	0.000459822
AT2G43510	TI1 [Source:UniProtKB/TrEMBL;Acc:A0A178VRC4]	ATTI1	1	0.000459822
AT1G48300	unknown protein; FUNCTIONS IN: molecular_function unknown; INVOLVED IN: biological_process unknown; LOCATED IN: endomembrane system; EXPRESSED IN: 24 plant structures; EXPRESSED DURING: 15 growth stages; Ha. [Source:TAIR;Acc:AT1G48300]		1	0.000465893
AT2G24850	Probable aminotransferase TAT3 [Source:UniProtKB/Swiss-Prot;Acc:Q9SK47]	TAT3	1	0.000554019
AT1G20620	catalase 3 [Source:TAIR;Acc:AT1G20620]	CAT3	6	0.00168708
AT5G47500	Probable pectinesterase 68 [Source:UniProtKB/Swiss-Prot;Acc:Q8LPF3]	PME68	1	0.00658441
AT3G50480	RPW8-like protein 4 [Source:UniProtKB/Swiss-Prot;Acc:Q9SCS6]	HR4	1	0.00658441
AT4G16370	oligopeptide transporter [Source:TAIR;Acc:AT4G16370]	ATOPT3	1	0.00717431
AT2G41430	LSR1 [Source:UniProtKB/TrEMBL;Acc:A0A178VWR6]	ERD15	5	0.0111368
AT5G14780	Formate dehydrogenase, mitochondrial [Source:UniProtKB/TrEMBL;Acc:A0A178UHK7]	FDH1	2	0.0134559
AT1G18590	SOT17 [Source:UniProtKB/TrEMBL;Acc:A0A384KIF3]	SOT17	1	0.015065
AT4G22517	Bifunctional inhibitor/lipid-transfer protein/seed storage 2S albumin superfamily protein [Source:UniProtKB/TrEMBL;Acc:A8MQX9]		1	0.0167406
AT5G11670	NADP-dependent malic enzyme 2 [Source:UniProtKB/Swiss-Prot;Acc:Q9LYG3]	NADP-ME2	1	0.0183264
AT1G61890	Protein DETOXIFICATION 37 [Source:UniProtKB/Swiss-Prot;Acc:O80695]	DTX37	2	0.0221116
AT3G23810	Adenosylhomocysteinase [Source:UniProtKB/TrEMBL;Acc:A0A178VEP9]	SAHH2	1	0.0230203
AT3G54600	DJ-1 protein homolog F [Source:UniProtKB/Swiss-Prot;Acc:Q9M1G8]	DJ1F	1	0.0237428
AT3G09390	Metallothionein-like protein 2A [Source:UniProtKB/Swiss-Prot;Acc:P25860]	MT2A	2	0.0272785
AT1G76800	Vacuolar iron transporter homolog 2 [Source:UniProtKB/Swiss-Prot;Acc:Q9SRD3]		1	0.0272785
AT1G72610	Germin-like protein subfamily 3 member 1 [Source:UniProtKB/Swiss-Prot;Acc:P94040]	GLP1	1	0.0272785
AT1G45145	Thioredoxin H5 [Source:UniProtKB/Swiss-Prot;Acc:Q39241]	TRX5	1	0.0284356
AT1G10640	Pectin lyase-like superfamily protein [Source:UniProtKB/TrEMBL;Acc:F4I5U6]		1	0.0335222
AT3G04720	Hevein-like preproprotein [Source:UniProtKB/Swiss-Prot;Acc:P43082]	HEL	1	0.0341086
AT4G15530	Pyruvate, phosphate dikinase 1, chloroplastic [Source:UniProtKB/Swiss-Prot;Acc:O23404]	PPDK	5	0.0342728
AT4G25450	ABC transporter B family member 28 [Source:UniProtKB/Swiss-Prot;Acc:Q8LPQ6]	ABCB28	3	0.0354781
AT5G20230	SAG14 [Source:UniProtKB/TrEMBL;Acc:A0A178UM84]	BCB	1	0.0354781
AT5G22880	Histone H2B [Source:UniProtKB/TrEMBL;Acc:Q1H5F7]	H2B	1	0.0365231
AT3G16400	Nitrile-specifier protein 1 [Source:UniProtKB/Swiss-Prot;Acc:Q9SDM9]	NSP1	2	0.0365231
AT2G41250	Haloacid dehalogenase-like hydrolase (HAD) superfamily protein [Source:UniProtKB/TrEMBL;Acc:Q9ZVB6]		1	0.0365231
AT5G47560	Tonoplast dicarboxylate transporter [Source:UniProtKB/Swiss-Prot;Acc:Q8LG88]	TDT	1	0.0381087
AT3G18080	Beta-glucosidase 44 [Source:UniProtKB/Swiss-Prot;Acc:Q9LV33]	BGLU44	1	0.0384711
AT1G05850	Chitinase-like protein 1 [Source:UniProtKB/Swiss-Prot;Acc:Q9MA41]	CTL1	2	0.0384711
AT4G19530	disease resistance protein (TIR-NBS-LRR class) family [Source:TAIR;Acc:AT4G19530]		2	0.0384711
AT1G17745	D-3-phosphoglycerate dehydrogenase [Source:TAIR;Acc:AT1G17745]	PGDH	2	0.0384711
AT3G05727	Defensin-like protein 204 [Source:UniProtKB/Swiss-Prot;Acc:Q56XB0]		1	0.0384711
AT3G49160	Plastidial pyruvate kinase 4, chloroplastic [Source:UniProtKB/Swiss-Prot;Acc:Q9M3B6]	PKP4	3	0.0384711
AT5G51720	NEET [Source:UniProtKB/TrEMBL;Acc:A0A178UGQ5]	NEET	1	0.0409612
AT4G04020	Probable plastid-lipid-associated protein 1, chloroplastic [Source:UniProtKB/Swiss-Prot;Acc:O81439]	PAP1	1	0.0413434
AT2G47470	UNE5 [Source:UniProtKB/TrEMBL;Acc:A0A178W1F8]	PDIL2-1	3	0.045183
AT1G09200	Histone H3 [Source:UniProtKB/TrEMBL;Acc:Q0WRA9]	HTR2	1	0.0459666
AT4G22513	Bifunctional inhibitor/lipid-transfer protein/seed storage 2S albumin superfamily protein [Source:UniProtKB/TrEMBL;Acc:A8MQX6]		1	0.0459666
AT3G27170	CLC-B [Source:UniProtKB/TrEMBL;Acc:A0A178VKG6]	CLC-B	1	0.0459666

## Sheet: 72H
target_id	description	ext_gene	num_aggregated_transcripts	qval
AT2G41430	LSR1 [Source:UniProtKB/TrEMBL;Acc:A0A178VWR6]	ERD15	5	4.58059e-17
AT1G13245	At1g13245 [Source:UniProtKB/TrEMBL;Acc:Q9SAF8]	RTFL17	1	1.73714e-12
AT4G36040	At4g36040 [Source:UniProtKB/TrEMBL;Acc:Q1H544]	ATJ11	1	4.39763e-10
AT5G63790	NAC domain containing protein 102 [Source:TAIR;Acc:AT5G63790]	ANAC102	2	5.71968e-07
AT5G58410	E3 ubiquitin-protein ligase listerin [Source:UniProtKB/Swiss-Prot;Acc:Q9FGI1]		2	6.3856e-07
AT1G80440	F-box/kelch-repeat protein At1g80440 [Source:UniProtKB/Swiss-Prot;Acc:Q9M8L2]		1	1.62536e-06
AT2G21210	SAUR-like auxin-responsive protein family [Source:TAIR;Acc:AT2G21210]		2	4.20558e-06
AT3G55980	Salt-inducible zinc finger 1 [Source:UniProtKB/TrEMBL;Acc:A0A1I9LNJ4]	SZF1	2	5.75146e-06
AT5G67420	LOB domain-containing protein 37 [Source:UniProtKB/Swiss-Prot;Acc:Q9FN11]	LBD37	1	2.00041e-05
AT1G26390	Berberine bridge enzyme-like 4 [Source:UniProtKB/Swiss-Prot;Acc:Q9FZC5]	FOX2	1	9.5483e-05
AT1G78080	Ethylene-responsive transcription factor RAP2-4 [Source:UniProtKB/Swiss-Prot;Acc:Q8H1E4]	RAP2-4	1	9.5483e-05
AT3G13310	At3g13310 [Source:UniProtKB/TrEMBL;Acc:Q9LTT7]		1	0.000177595
AT1G49500	At1g49500/F13F21_6 [Source:UniProtKB/TrEMBL;Acc:Q9XIB7]		2	0.000276774
AT4G08950	Protein EXORDIUM [Source:UniProtKB/Swiss-Prot;Acc:Q9ZPE7]	EXO	1	0.00105333
AT2G36830	Aquaporin TIP1-1 [Source:UniProtKB/Swiss-Prot;Acc:P25818]	TIP1-1	1	0.00128231
AT4G17340	TIP2 [Source:UniProtKB/TrEMBL;Acc:A0A178UVY8]	TIP2-2	1	0.00150018
AT3G09260	PYK10 [Source:UniProtKB/TrEMBL;Acc:A0A178VCN3]	BGLU23	1	0.00151025
AT2G30750	Cytochrome P450 71A12 [Source:UniProtKB/Swiss-Prot;Acc:O49340]	CYP71A12	1	0.00158808
AT1G73500	Mitogen-activated protein kinase kinase 9 [Source:UniProtKB/Swiss-Prot;Acc:Q9FX43]	MKK9	1	0.00352712
AT4G24570	DIC2 [Source:UniProtKB/TrEMBL;Acc:A0A178URN9]	PUMP4	1	0.00377424
AT3G52400	Syntaxin-122 [Source:UniProtKB/Swiss-Prot;Acc:Q9SVC2]	SYP122	1	0.00406553
AT2G26530	AR781 [Source:UniProtKB/TrEMBL;Acc:A0A178VPT1]	AR781	1	0.00406553
AT4G29190	Zinc finger CCCH domain-containing protein 49 [Source:UniProtKB/Swiss-Prot;Acc:Q9M0G2]		1	0.00457373
AT5G21940	At5g21940 [Source:UniProtKB/TrEMBL;Acc:Q9C593]		1	0.00741555
AT1G22190	Ethylene-responsive transcription factor RAP2-13 [Source:UniProtKB/Swiss-Prot;Acc:Q9LM15]	RAP2-13	1	0.00891163
AT1G06490	Callose synthase 7 [Source:UniProtKB/Swiss-Prot;Acc:Q9SHJ3]	CALS7	2	0.0116072
AT4G32020	AT4g32020/F10N7_170 [Source:UniProtKB/TrEMBL;Acc:O49389]		1	0.0154006
AT1G32920	At1g32920/F9L11_25 [Source:UniProtKB/TrEMBL;Acc:Q93WI1]		1	0.0163502
AT2G45220	Probable pectinesterase/pectinesterase inhibitor 17 [Source:UniProtKB/Swiss-Prot;Acc:O22149]	PME17	1	0.0227195
AT1G07440	Tropinone reductase homolog At1g07440 [Source:UniProtKB/Swiss-Prot;Acc:P0DKI3]		2	0.0255253
AT2G27830	Expressed protein [Source:UniProtKB/TrEMBL;Acc:Q9ZUY4]		1	0.0265693
AT4G17500	Ethylene-responsive transcription factor 1A [Source:UniProtKB/Swiss-Prot;Acc:O80337]	ERF1A	1	0.0265693
AT2G20670	Expressed protein [Source:UniProtKB/TrEMBL;Acc:Q9SIU5]		1	0.0265693
AT3G08520	60S ribosomal protein L41 [Source:UniProtKB/Swiss-Prot;Acc:P62120]	RPL41G	1	0.0265693
AT3G59940	F-box/kelch-repeat protein SKIP20 [Source:UniProtKB/Swiss-Prot;Acc:Q9M1Y1]	SKIP20	1	0.0265693
AT1G80920	Chaperone protein dnaJ 8, chloroplastic [Source:UniProtKB/Swiss-Prot;Acc:Q9SAG8]	ATJ8	1	0.0299361
AT5G61590	Ethylene-responsive transcription factor ERF107 [Source:UniProtKB/Swiss-Prot;Acc:Q9FKG2]	ERF107	1	0.034596
AT5G26340	STP13 [Source:UniProtKB/TrEMBL;Acc:A0A178UHA7]	STP13	1	0.0352933
AT4G27820	Beta-glucosidase 9 [Source:UniProtKB/Swiss-Prot;Acc:Q9STP4]	BGLU9	3	0.0443226
AT5G16030	unknown protein; BEST Arabidopsis thaliana protein match is: unknown protein (TAIR:AT3G02500.1); Ha. [Source:TAIR;Acc:AT5G16030]		5	0.0443226
